# Supplementary material for: Morphologically Cryptic Amphipod Species Are “Ecological Clones” at Regional but Not at Local Scale: A Case Study of Four Niphargus Species
Source: PLoS One. 2015 Jul 30;10(7):e0134384. doi: 10.1371/journal.pone.0134384 (PMC4520478; doi:10.1371/journal.pone.0134384)
Supplement: S1 Table — (XLSX) [file pone.0134384.s005.xlsx]

## Sheet: S1
Species	Locality description	Longitude (X)	Latitude (Y)	Voucher ID	Nuclear primers	Accession number 1	Mitochondrial primers	Accession number 2
Niphargus krameri A	potok Brestovac, 10 km SZ od Pazina, Hrvaška	13.8834	45.285	NA039	28S lev3 / 28S des5	JQ815453	Jerry / Maggie	KR858432
Niphargus krameri A	pritok Fojbe, izliv pri Šestanih, Pazin, Hrvaška	13.9865	45.2462	NA040	28S lev3 / 28S des5	JQ815527	Jerry / Maggie	KR858433
Niphargus krameri A	Boljunščica, tunel Čepić, Plomin, Hrvaška	14.1639	45.1702	NA511	28S lev3 / 28S des5	KR858351	Jerry / Maggie	KR858434
Niphargus krameri A	luže, osušeno močvirje, ob cesti med vasjo Roč in vasjo Krkuž, 500 m SV od Roča, Roč, Hrvaška	14.0546	45.3972	NA573	28S lev3 / 28S des5	KR858358	Jerry / Maggie	KR858435
Niphargus krameri A	luže, osušeno močvirje, ob cesti med vasjo Roč in vasjo Krkuž, 500 m SV od Roča, Roč, Hrvaška	14.0546	45.3972	NA574	28S lev3 / 28S des5	KR858359	Jerry / Maggie	KR858436
Niphargus krameri A	potok pod mostom na cesti 1 km V od Motovuna, Motovun, Hrvaška	13.8317	45.3303	NA575	28S lev3 / 28S des5	KR858374	Jerry / Maggie	KR858437
Niphargus krameri A	potok pod mostom na cesti 1 km V od Motovuna, Motovun, Hrvaška	13.8317	45.3303	NA576	28S lev3 / 28S des5	KR858367	Jerry / Maggie	KR858438
Niphargus krameri A	izvir Malenica, Grdoselski potok, v vasi Grdoselo, Pazin, Hrvaška	13.9449	45.2803	NA579	28S lev3 / 28S des5	KR858347	Jerry / Maggie	KR858439
Niphargus krameri A	izvir pri vasi Brhaji (ležijo med vasjo Zarečje in Grdoselo), Pazin, Hrvaška	13.9685	45.27	NA580	28S lev3 / 28S des5	KR858350	Jerry / Maggie	KR858440
Niphargus krameri A	izvir pri vasi Brhaji (ležijo med vasjo Zarečje in Grdoselo), Pazin, Hrvaška	13.9685	45.27	NA581	28S lev3 / 28S des5	KR858364	Jerry / Maggie	KR858441
Niphargus krameri A	Boljunščica, tunel Čepić, Plomin, Hrvaška	14.1639	45.1702	NA595	28S lev3 / 28S des5	KR858352	Jerry / Maggie	KR858442
Niphargus krameri A	pritok Fojbe, izliv pri Šestanih, Pazin, Hrvaška	13.9865	45.2462	NA596	28S lev3 / 28S des5	KR858368	Jerry / Maggie	KR858443
Niphargus krameri A	jarek sredi polja teče v potok Bračana, S od ceste med vasjo Podrečak in vasjo Škuljari, 1 km JZ od Podrečaka, Buzet, Hrvaška	13.9392	45.4282	NA607	28S lev3 / 28S des5	KR858348	Jerry / Maggie	KR858444
Niphargus krameri A	jarek sredi polja teče v potok Bračana, S od ceste med vasjo Podrečak in vasjo Škuljari, 1 km JZ od Podrečaka, Buzet, Hrvaška	13.9392	45.4282	NA608	28S lev3 / 28S des5	KR858357	Jerry / Maggie	KR858445
Niphargus krameri A	potok (pritok Mirne) ob cesti med zaselkom Kajini in zaselkom Mala Huba, 1 km SZ od Male Hube, Buzet, Hrvaška	13.953	45.4176	NA609	28S lev3 / 28S des5	KR858354	Jerry / Maggie	KR858446
Niphargus krameri A	potok (pritok Mirne) ob cesti med zaselkom Kajini in zaselkom Mala Huba, 1 km SZ od Male Hube, Buzet, Hrvaška	13.953	45.4176	NA610	28S lev3 / 28S des5	KR858355	Jerry / Maggie	KR858447
Niphargus krameri A	kanal z vodo ob železnici, pri železniškem prehodu med vasjo Mikuličići in Dolenjo Vasjo, 500 m V od Mikuličićev, Lupoglav, Hrvaška	14.1281	45.3402	NA611	28S lev3 / 28S des5	KR858356	Jerry / Maggie	KR858448
Niphargus krameri A	kanal z vodo ob železnici, pri železniškem prehodu med vasjo Mikuličići in Dolenjo Vasjo, 500 m V od Mikuličićev, Lupoglav, Hrvaška	14.1281	45.3402	NA612	28S lev3 / 28S des5	KR858365	Jerry / Maggie	KR858449
Niphargus krameri A	kaptirani izvir, Ročko polje, Buzet, Hrvaška	14.0696	45.3821	NA621	28S lev3 / 28S des5	KR858360	Jerry / Maggie	KR858450
Niphargus krameri A	kaptirani izvir, Ročko polje, Buzet, Hrvaška	14.0696	45.3821	NA622	28S lev3 / 28S des5	KR858361	Jerry / Maggie	KR858451
Niphargus krameri A	izvir Malenica, Grdoselski potok, v vasi Grdoselo, Pazin, Hrvaška	13.9449	45.2803	NA838	28S lev3 / 28S des5	KR858366	Jerry / Maggie	KR858423
Niphargus krameri A	potok Brestovac, pri avtobusni postaji Čiže med vasjo Katun Trviški in Škarpeti, desno po makadamu 2 km, druga voda, ki jo prečkaš, Pazin, Hrvaška	13.8725	45.2792	NA839	28S lev3 / 28S des5	KR858371	Jerry / Maggie	KR858430
Niphargus krameri A	potok Brestovac, pri avtobusni postaji Čiže med vasjo Katun Trviški in Škarpeti, desno po makadamu 2 km, druga voda, ki jo prečkaš, Pazin, Hrvaška	13.8725	45.2792	NA840	28S lev3 / 28S des5	KR858349	Jerry / Maggie	KR858431
Niphargus krameri A	Potok ob cerkvici, cesta od Motovuna proti vasi Sv. Bartol, ko tretjič prečkaš vodo pri odcepu za zaselek Flegi levo, Motovun, Hrvaška	13.8501	45.3379	NA841	28S lev3 / 28S des5	KR858372	Jerry / Maggie	KR858429
Niphargus krameri A	Potok ob cerkvici, cesta od Motovuna proti vasi Sv. Bartol, ko tretjič prečkaš vodo pri odcepu za zaselek Flegi levo, Motovun, Hrvaška	13.8501	45.3379	NA842	28S lev3 / 28S des5	KR858353	Jerry / Maggie	KR858424
Niphargus krameri A	Sitnica špilja, Žudetiči, Pazin, Hrvaška	13.7426	45.3456	NA855	28S lev3 / 28S des5	KR858362	Jerry / Maggie	KR858428
Niphargus krameri A	Sitnica špilja, Žudetiči, Pazin, Hrvaška	13.7426	45.3456	NA860	28S lev3 / 28S des5	KR858363	Jerry / Maggie	KR858426
Niphargus krameri A	Sitnica špilja, Žudetiči, Pazin, Hrvaška	13.7426	45.3456	NA861	28S lev3 / 28S des5	KR858369	Jerry / Maggie	KR858427
Niphargus krameri A	Izvor u ulici Žudeki, Pazin, Hrvaška	13.9344	45.2462	NA862	28S lev3 / 28S des5	KR858373	Jerry / Maggie	KR858422
Niphargus krameri A	Izvor u ulici Žudeki, Pazin, Hrvaška	13.9344	45.2462	NA863	28S lev3 / 28S des5	KR858370	Jerry / Maggie	KR858425
Niphargus krameri B	jama Dimnice, Markovščina, Slovenija	14.0402	45.5636	NA041	28S lev3 / 28S des5	KR858321	Jerry / Maggie	KR858462
Niphargus krameri B	Ocizelska jama, Ocizla, Kozina, Slovenija	13.8958	45.5917	NA512	28S lev3 / 28S des5	KR858333	Jerry / Maggie	KR858463
Niphargus krameri B	potok ob cerkvici v vasi Gornja Nugla, Roč, Hrvaška	14.0293	45.4135	NA578	28S lev3 / 28S des5	KR858311	Jerry / Maggie	KR858477
Niphargus krameri B	potok v grapi 500 m Z od vasi Kolomban/Colombano, potok teče v Zatok svetega Jerneja/Baia di san Bartolomeo, Hrvatini, Slovenija	13.749	45.593	NA590	28S lev3 / 28S des5	KR858322	Jerry / Maggie	KR858464
Niphargus krameri B	potok v grapi 500 m Z od vasi Kolomban/Colombano, potok teče v Zatok svetega Jerneja/Baia di san Bartolomeo, Hrvatini, Slovenija	13.749	45.593	NA591	28S lev3 / 28S des5	KR858323	Jerry / Maggie	KR858465
Niphargus krameri B	potoček ob vhodu v tunel Valeta s Portoroške strani, Portorož, Slovenija	13.604	45.5168	NA592	28S lev3 / 28S des5	KR858329	Jerry / Maggie	KR858466
Niphargus krameri B	potoček ob vhodu v tunel Valeta s Portoroške strani, Portorož, Slovenija	13.604	45.5168	NA593	28S lev3 / 28S des5	KR858330	Jerry / Maggie	KR858467
Niphargus krameri B	Ocizelska jama, Ocizla, Kozina, Slovenija	13.8958	45.5917	NA594	28S lev3 / 28S des5	KR858328	Jerry / Maggie	KR858468
Niphargus krameri B	Jama kod Rašpora, Rašpor, Buzet, Hrvaška	14.0763	45.4408	NA597	28S lev3 / 28S des5	KR858324	Jerry / Maggie	KR858478
Niphargus krameri B	Jama kod Rašpora, Rašpor, Buzet, Hrvaška	14.0763	45.4408	NA598	28S lev3 / 28S des5	KR858325	Jerry / Maggie	KR858479
Niphargus krameri B	izvir Malini, Plomin, Hrvaška	14.1692	45.1394	NA613	28S lev3 / 28S des5	KR858337	Jerry / Maggie	KR858480
Niphargus krameri B	izvir Malini, Plomin, Hrvaška	14.1692	45.1394	NA614	28S lev3 / 28S des5	KR858314	Jerry / Maggie	KR858481
Niphargus krameri B	izvir Puć, Vošteni, Sv. Lovreč, Hrvaška	13.7808	45.176	NA615	28S lev3 / 28S des5	KR858319	Jerry / Maggie	KR858482
Niphargus krameri B	izvir Puć, Vošteni, Sv. Lovreč, Hrvaška	13.7808	45.176	NA616	28S lev3 / 28S des5	KR858320	Jerry / Maggie	KR858483
Niphargus krameri B	špilja Piskavica, Gologorica, Cerovlje, Hrvaška	14.0332	45.2573	NA617	28S lev3 / 28S des5	KR858335	Jerry / Maggie	KR858484
Niphargus krameri B	špilja Piskavica, Gologorica, Cerovlje, Hrvaška	14.0332	45.2573	NA618	28S lev3 / 28S des5	KR858340	Jerry / Maggie	KR858485
Niphargus krameri B	kaptirani izvir, Čerišnjeva, Pazin, Hrvaška	13.9434	45.2396	NA619	28S lev3 / 28S des5	KR858309	Jerry / Maggie	KR858486
Niphargus krameri B	kaptirani izvir, Čerišnjeva, Pazin, Hrvaška	13.9434	45.2396	NA620	28S lev3 / 28S des5	KR858310	Jerry / Maggie	KR858487
Niphargus krameri B	jama Kubik, Brezovica pri Gradinu, Gračišče, Slovenija	13.8561	45.4516	NA635	28S lev3 / 28S des5	KR858326	Jerry / Maggie	KR858469
Niphargus krameri B	jama Kubik, Brezovica pri Gradinu, Gračišče, Slovenija	13.8561	45.4516	NA636	28S lev3 / 28S des5	KR858327	Jerry / Maggie	KR858470
Niphargus krameri B	Rabakova špilja, Ročko polje, Hrvaška	14.079	45.368	NA666	28S lev3 / 28S des5	KR858336	Jerry / Maggie	KR858488
Niphargus krameri B	Rabakova špilja, Ročko polje, Hrvaška	14.079	45.368	NA667	28S lev3 / 28S des5	KR858343	Jerry / Maggie	KR858489
Niphargus krameri B	Potoček ob vhodu v tunel med Strunjanom in Izolo, Strunjanska stran, Strunjan, Slovenija,	13.6412	45.525	NA843	28S lev3 / 28S des5	KR858331	Jerry / Maggie	KR858456
Niphargus krameri B	Potoček ob vhodu v tunel med Strunjanom in Izolo, Strunjanska stran, Strunjan, Slovenija,	13.6412	45.525	NA844	28S lev3 / 28S des5	KR858332	Jerry / Maggie	KR858457
Niphargus krameri B	Bribova, Račja vas, Čičarija, Hrvaška	14.0958	45.4265	NA847	28S lev3 / 28S des5	KR858334	Jerry / Maggie	KR858460
Niphargus krameri B	Pliškovičeva jama, Šikuti, Svetvinčenat, Hrvaška	13.8736	45.0789	NA849	28S lev3 / 28S des5	KR858317	Jerry / Maggie	KR858471
Niphargus krameri B	Pliškovičeva jama, Šikuti, Svetvinčenat, Hrvaška	13.8736	45.0789	NA850	28S lev3 / 28S des5	KR858318	Jerry / Maggie	KR858472
Niphargus krameri B	Jama na Lovranskim Lazićima, Menderi, Učka, Hrvaška	14.2605	45.324	NA851	28S lev3 / 28S des5	KR858344	Jerry / Maggie	KR858458
Niphargus krameri B	Jama na Lovranskim Lazićima, Menderi, Učka, Hrvaška	14.2605	45.324	NA852	28S lev3 / 28S des5	KR858345	Jerry / Maggie	KR858459
Niphargus krameri B	Billova ponikva, Vojni poligon iznad Bresta, Brest pod Učkom, Čičarija, Hrvaška	14.1607	45.3487	NA856	28S lev3 / 28S des5	KR858338	Jerry / Maggie	KR858461
Niphargus krameri B	Billova ponikva, Vojni poligon iznad Bresta, Brest pod Učkom, Čičarija, Hrvaška	14.1607	45.3487	NA857	28S lev3 / 28S des5	KR858339	Jerry / Maggie	KR858475
Niphargus krameri B	Jama kod Snašići, Snašići, Labin, Hrvaška	14.0548	45.097	NA858	28S lev3 / 28S des5	KR858312	Jerry / Maggie	KR858454
Niphargus krameri B	Jama kod Snašići, Snašići, Labin, Hrvaška	14.0548	45.097	NA859	28S lev3 / 28S des5	KR858313	Jerry / Maggie	KR858455
Niphargus krameri B	Rudnik Karlota, Raša, Hrvaška	14.0906	45.0773	NA864	28S lev3 / 28S des5	KR858315	Jerry / Maggie	KR858452
Niphargus krameri B	Rudnik Karlota, Raša, Hrvaška	14.0906	45.0773	NA865	28S lev3 / 28S des5	KR858316	Jerry / Maggie	KR858453
Niphargus krameri B	Izvir na travniku, pobočje Učke, Lupoglav, Hrvaška	14.1981	45.2997	NA866	28S lev3 / 28S des5	KR858346	Jerry / Maggie	KR858476
Niphargus krameri B	Izvir na poti P-V, Poklon, Vojak, Učka, Hrvaška,	14.2013	45.286	NA867	28S lev3 / 28S des5	KR858341	Jerry / Maggie	KR858473
Niphargus krameri B	Izvir na poti P-V, Poklon, Vojak, Učka, Hrvaška,	14.2013	45.286	NA868	28S lev3 / 28S des5	KR858342	Jerry / Maggie	KR858474
Niphargus spinulifemur A	potok ob cerkvici v vasi Gornja Nugla, Roč, Hrvaška	14.0293	45.4135	NA577	28S lev3 / 28S des5	KR858377	LCO 1490 / HCO 2198	KR858501
Niphargus spinulifemur A	potok ob cerkvici v vasi Gornja Nugla, Roč, Hrvaška	14.0293	45.4135	NA650	28S lev3 / 28S des5	KR858378	LCO 1490 / HCO 2198	KR858502
Niphargus spinulifemur A	potok 400 m SZ pred Vranjami, Vranje, Hrvaška	14.1436	45.3194	NA651	28S lev3 / 28S des5	KR858379	LCO 1490 / HCO 2198	KR858503
Niphargus spinulifemur A	potok 400 m SZ pred Vranjami, Vranje, Hrvaška	14.1436	45.3194	NA652	28S lev3 / 28S des5	KR858380	LCO 1490 / HCO 2198	KR858504
Niphargus spinulifemur A	izvir Malenica, Grdoselski potok, v vasi Grdoselo, Pazin, Hrvaška	13.9449	45.2803	NB187	28S lev3 / 28S des5	KR858391	LCO 1490 / HCO 2198	KR858515
Niphargus spinulifemur A	kaptiran izvir sredi zaselka Čerišnjevica, na poti od Grdega Sela proti Beram, v dolini desni odcep, po 2-3 km prvo naselje, Pazin, Hrvaška	13.9222	45.283	NB370	28S lev3 / 28S des5	KR858396	LCO 1490 / HCO 2198	KR858520
Niphargus spinulifemur A	kaptiran izvir sredi zaselka Čerišnjevica, na poti od Grdega Sela proti Beram, v dolini desni odcep, po 2-3 km prvo naselje, Pazin, Hrvaška	13.9222	45.283	NB371	28S lev3 / 28S des5	KR858397	LCO 1490 / HCO 2198	KR858521
Niphargus spinulifemur A	Letajski potok v grapi pri odcepu za zaselek Filipiči, ob cesti med Cerovljami in vasjo Paz, 2 km J	14.0822	45.2847	NB380	28S lev3 / 28S des5	KR858405	LCO 1490 / HCO 2198	KR858529
Niphargus spinulifemur A	Letajski potok v grapi pri odcepu za zaselek Filipiči, ob cesti med Cerovljami in vasjo Paz, 2 km J	14.0822	45.2847	NB381	28S lev3 / 28S des5	KR858406	COI_spf1 / COI_spr1	KR858530
Niphargus spinulifemur A	potok ob cesti med vasjo Roč in Gornjo Nuglo, pri odcepu za zaselek Nemarniki, 800 m JJV od Gornje	14.0337	45.4057	NB393	28S lev3 / 28S des5	KR858418	COI_spf1 / COI_spr1	KR858542
Niphargus spinulifemur A	potok ob cesti med vasjo Roč in Gornjo Nuglo, pri odcepu za zaselek Nemarniki, 800 m JJV od Gornje	14.0337	45.4057	NB394	28S lev3 / 28S des5	KR858419	COI_spf1 / COI_spr1	KR858543
Niphargus spinulifemur B	Potok SV od Hrastovelj	13.9029	45.5132	NA107	28S lev3 / 28S des5	JQ815464	LCO 1490 / HCO 2198	KR858500
Niphargus spinulifemur B	potoček ob vhodu v tunel Valeta iz Strunjanske strani	13.6111	45.519	NA656	28S lev3 / 28S des5	KR858381	LCO 1490 / HCO 2198	KR858505
Niphargus spinulifemur B	potoček ob vhodu v tunel Valeta iz Strunjanske strani	13.6111	45.519	NA657	28S lev3 / 28S des5	KR858382	LCO 1490 / HCO 2198	KR858506
Niphargus spinulifemur B	jama Kubik, Brezovica pri Gradinu, Gračišče, Slovenija	13.8561	45.4516	NA663	28S lev3 / 28S des5	KR858383	LCO 1490 / HCO 2198	KR858507
Niphargus spinulifemur B	jama Kubik, Brezovica pri Gradinu, Gračišče, Slovenija	13.8561	45.4516	NA664	28S lev3 / 28S des5	KR858384	LCO 1490 / HCO 2198	KR858508
Niphargus spinulifemur B	potok med Dolina (S.Dorligo della Valle) in Mačkovlje (Caresana)	13.8559	45.5991	NB180	28S lev3 / 28S des5	KR858385	LCO 1490 / HCO 2198	KR858509
Niphargus spinulifemur B	Izvir ob cerkvi v Dekanih	13.812	45.5494	NB182	28S lev3 / 28S des5	KR858386	LCO 1490 / HCO 2198	KR858510
Niphargus spinulifemur B	potok v parku Škarline, ob cesti med vasjo Baredine in vasjo Brtonigla/Verteneglio, 1 km Z od Bare	13.6566	45.3754	NB183	28S lev3 / 28S des5	KR858387	COI_spf1 / COI_spr1	KR858511
Niphargus spinulifemur B	pritok Mirne na cesti med vasjo Bijele Zemlje/Terre Bianche in mestom Buje/Buie, 1 km SZ od Bijeli	13.7086	45.3751	NB184	28S lev3 / 28S des5	KR858388	COI_spf1 / COI_spr1	KR858512
Niphargus spinulifemur B	potok (pritok Mirne) ob cesti med zaselkom Kajini in zaselkom Mala Huba, 1 km SZ od Male Hube, Buzet, Hrvaška	13.953	45.4176	NB185	28S lev3 / 28S des5	KR858389	LCO 1490 / HCO 2198	KR858513
Niphargus spinulifemur B	luže, osušeno močvirje, ob cesti med vasjo Roč in vasjo Krkuž, 500 m SV od Roča, Roč, Hrvaška	14.0546	45.3972	NB186	28S lev3 / 28S des5	KR858390	LCO 1490 / HCO 2198	KR858514
Niphargus spinulifemur B	potok pod mostom na cesti na Učko, 300m za tablami konec občine Lupoglav in začetek občine Primorsk	14.1892	45.3132	NB189	28S lev3 / 28S des5	KR858392	LCO 1490 / HCO 2198	KR858516
Niphargus spinulifemur B	potok pod mostom na cesti na Učko, 300m za tablami konec občine Lupoglav in začetek občine Primorsk	14.1892	45.3132	NB366	28S lev3 / 28S des5	KR858393	LCO 1490 / HCO 2198	KR858517
Niphargus spinulifemur B	potok v grapi pod vasjo Kolomban	13.747	45.5879	NB368	28S lev3 / 28S des5	KR858394	LCO 1490 / HCO 2198	KR858518
Niphargus spinulifemur B	potok v grapi pod vasjo Kolomban	13.747	45.5879	NB369	28S lev3 / 28S des5	KR858395	LCO 1490 / HCO 2198	KR858519
Niphargus spinulifemur B	potoček ob vhodu v tunel Valeta s Portoroške strani, Portorož, Slovenija	13.604	45.5168	NB373	28S lev3 / 28S des5	KR858398	LCO 1490 / HCO 2198	KR858522
Niphargus spinulifemur B	jarek sredi polja teče v potok Bračana, S od ceste med vasjo Podrečak in vasjo Škuljari, 1 km JZ od Podrečaka, Buzet, Hrvaška	13.9392	45.4282	NB374	28S lev3 / 28S des5	KR858399	COI_spf1 / COI_spr1	KR858523
Niphargus spinulifemur B	jarek sredi polja teče v potok Bračana, S od ceste med vasjo Podrečak in vasjo Škuljari, 1 km JZ od Podrečaka, Buzet, Hrvaška	13.9392	45.4282	NB375	28S lev3 / 28S des5	KR858400	COI_spf1 / COI_spr1	KR858524
Niphargus spinulifemur B	Izvir ob cerkvi v Dekanih	13.812	45.5494	NB376	28S lev3 / 28S des5	KR858401	COI_spf1 / COI_spr1	KR858525
Niphargus spinulifemur B	potok (pritok Mirne) ob cesti med zaselkom Kajini in zaselkom Mala Huba, 1 km SZ od Male Hube, Buzet, Hrvaška	13.953	45.4176	NB377	28S lev3 / 28S des5	KR858402	COI_spf1 / COI_spr1	KR858526
Niphargus spinulifemur B	izvir pri Lupoglavu	14.1168	45.3712	NB378	28S lev3 / 28S des5	KR858403	COI_spf1 / COI_spr1	KR858527
Niphargus spinulifemur B	izvir pri Lupoglavu	14.1168	45.3712	NB379	28S lev3 / 28S des5	KR858404	COI_spf1 / COI_spr1	KR858528
Niphargus spinulifemur B	pritok Mirne na cesti med vasjo Bijele Zemlje/Terre Bianche in mestom Buje/Buie, 1 km SZ od Bijeli	13.7086	45.3751	NB382	28S lev3 / 28S des5	KR858407	COI_spf1 / COI_spr1	KR858531
Niphargus spinulifemur B	potok med Dolina (S.Dorligo della Valle) in Mačkovlje (Caresana)	13.8559	45.5991	NB383	28S lev3 / 28S des5	KR858408	COI_spf1 / COI_spr1	KR858532
Niphargus spinulifemur B	potok v parku Škarline, ob cesti med vasjo Baredine in vasjo Brtonigla/Verteneglio, 1 km Z od Bare	13.6566	45.3754	NB384	28S lev3 / 28S des5	KR858409	COI_spf1 / COI_spr1	KR858533
Niphargus spinulifemur B	potok pod mostom na cesti med Predloko in Loko, 500 m SZZ od Predloke, predzadnji most pred Predlo	13.8782	45.5425	NB385	28S lev3 / 28S des5	KR858410	COI_spf1 / COI_spr1	KR858534
Niphargus spinulifemur B	potok pod mostom na cesti med Predloko in Loko, 500 m SZZ od Predloke, predzadnji most pred Predlo	13.8782	45.5425	NB386	28S lev3 / 28S des5	KR858411	COI_spf1 / COI_spr1	KR858535
Niphargus spinulifemur B	potok Stranica, 500 m J od vasi Trebeše	13.8619	45.469	NB387	28S lev3 / 28S des5	KR858412	COI_spf1 / COI_spr1	KR858536
Niphargus spinulifemur B	potok Stranica, 500 m J od vasi Trebeše	13.8619	45.469	NB388	28S lev3 / 28S des5	KR858413	COI_spf1 / COI_spr1	KR858537
Niphargus spinulifemur B	potok 500 m Z od vasi Olika	13.895	45.4591	NB389	28S lev3 / 28S des5	KR858414	COI_spf1 / COI_spr1	KR858538
Niphargus spinulifemur B	potok 500 m Z od vasi Olika	13.895	45.4591	NB390	28S lev3 / 28S des5	KR858415	COI_spf1 / COI_spr1	KR858539
Niphargus spinulifemur B	potok (pritok Mirne) ob cesti med vasjo Sv.Duh in zaselkom Šantići, 300 m Z od Šantićev	13.9534	45.4407	NB391	28S lev3 / 28S des5	KR858416	COI_spf1 / COI_spr1	KR858540
Niphargus spinulifemur B	potok (pritok Mirne) ob cesti med vasjo Sv.Duh in zaselkom Šantići, 300 m Z od Šantićev	13.9534	45.4407	NB392	28S lev3 / 28S des5	KR858417	COI_spf1 / COI_spr1	KR858541
Niphargus spinulifemur B	Izvir nad vasjo, Brest, presahel potok	14.1566	45.3336	NB395	28S lev3 / 28S des5	KR858420	COI_spf1 / COI_spr1	KR858544
Niphargus spinulifemur B	Izvir nad vasjo, Brest, presahel potok	14.1566	45.3336	NB396	28S lev3 / 28S des5	KR858421	COI_spf1 / COI_spr1	KR858545
Niphargus dalmatinus	spring Biba, Vrana, Pakoštane, Zadar, HR	15.5706	43.949	NA060	28S lev3 / 28S des5	JQ815456	Jerry / Maggie	KR858491
Niphargus hvarensis	Trsteno, Dubrovnik, HR	17.9781	42.7135	NA038	28S lev3 / 28S des5	JQ815452	Jerry / Maggie	KR858494
Niphargus novomestanus	Tominčev studenec, Žužemberk, Novo mesto, SI	14.9686	45.7963	NA096	28S lev3 / 28S des5	JQ815528	LCO 1490 / HCO 2198	KR858496
Niphargus pasquinii	Sorgenti di Peschiera, Terme di Cotilia, Castel Sant'Angelo, Rieti, IT	13.0041	42.3778	NA221	/	/	Jerry / Maggie	KR858493
Niphargus pasquinii	Sorgenti San Vittorino, San Vittorino, Castel Sant'Angelo, Rieti, IT	12.9908	42.3763	NA010	28S lev3 / 28S des5	JQ815447	/	/
Niphargus sphagnicolus	Mostec, Rožnik, Ljubljana, SI	14.4732	46.0611	NA035	28S lev3 / 28S des5	KP300935	LCO 1490 / HCO 2198	KR858495
Niphargus stygius	Jama za Predjamskim gradom, Bukovje, Postojna, SI	14.1266	45.8157	NA646	/	/	Jerry / Maggie	KR858490
Niphargus stygius	Jama za Predjamskim gradom, Bukovje, Postojna, SI	14.1266	45.8157	NA123	28S lev3 / 28S des5	JQ815530	LCO 1490 / HCO 2198	KR858498
Niphargus timavi	izvir Postenjška, Podtabor, Šembije, Ilirska Bistrica, SI	14.2263	45.6069	NA190	/	/	Jerry / Maggie	KR858492
Niphargus timavi	Labodnica/Grotta di Trebiciano, Trebče/Trebiciano, Trst/Trieste, IT	13.8286	45.6845	NA126	28S lev3 / 28S des5	KR858375	/	/
Niphargus timavi	Labodnica/Grotta di Trebiciano, Trebče/Trebiciano, Trst/Trieste, IT	13.8286	45.6845	NA114	28S lev3 / 28S des5	JQ815465	LCO 1490 / HCO 2198	KR858497
Niphargus vjetrenicensis	Obodska pećina, Rijeka Crnojevića, Cetinje, ME	19.0056	42.3527	NA187	/	/	LCO 1490 / HCO 2198	KR858499
Niphargus vjetrenicensis	Vjetrenica pri Zavali, Zavala, Popovo Polje, Trebinje, BA	17.9839	42.8457	NA116	28S lev3 / 28S des5	JQ815538	/	/
