# Supplementary material for: Morphologically Cryptic Amphipod Species Are “Ecological Clones” at Regional but Not at Local Scale: A Case Study of Four Niphargus Species
Source: PLoS One. 2015 Jul 30;10(7):e0134384. doi: 10.1371/journal.pone.0134384 (PMC4520478; doi:10.1371/journal.pone.0134384)
Supplement: S2 Table — (XLSX) [file pone.0134384.s006.xlsx]

## Sheet: S2
Species	Locality description	Longitude (X)	Latitude (Y)	Geology (F-flisch, L-limestone)	Habitat type (S-surface, U-underground, T-transitional, NA-non available)
Niphargus krameri B	Rižana	13.7906	45.5497	F	S
Niphargus spinulifemur B	Rižana	13.7906	45.5497	F	S
Niphargus spinulifemur B	Miškotova jama v Lokah	13.8945	45.5936	F	U
Niphargus krameri B	Beško - Ocizeljski sistem	13.8958	45.5917	F	U
Niphargus krameri B	Dimnice	14.0402	45.5636	L	U
Niphargus spinulifemur B	Jama pod Krogom	13.9261	45.4525	F	U
Niphargus krameri B	Marnena jama	14.2603	45.5023	F	U
Niphargus krameri B	Osapska jama	13.862	45.573	F	U
Niphargus spinulifemur B	Osapska jama	13.862	45.573	F	U
Niphargus krameri B	Rabakova pećina	14.079	45.368	F	U
Niphargus krameri B	Špela nad Brestom	14.0064	45.4551	F	U
Niphargus krameri B	Kaverna u tunelu Učka	14.2191	45.3135	F	U
Niphargus krameri B	Učka	14.2028	45.2864	L	NA
Niphargus spinulifemur B	Učka	14.2028	45.2864	L	NA
Niphargus krameri B	Novokrajska jama	14.3016	45.4911	F	U
Niphargus krameri A	Tunel Čepić, izviri	14.16	45.1702	F	T
Niphargus krameri B	Fonte Oppia/Klinčica izvir	13.8723	45.6205	L	T
Niphargus krameri A	Jama na izviru Sitnice	13.7426	45.3456	F	U
Niphargus spinulifemur B	Jama na izviru Sitnice	13.7426	45.3456	F	U
Niphargus krameri B	Jama pri Glavićih	14.0781	45.3688	F	U
Niphargus spinulifemur B	Izvir nad Malim jezerom v Fiesi	13.5828	45.5226	F	T
Niphargus krameri B	Šentjane, vodnjak	13.5914	45.5181	F	T
Niphargus krameri B	Izvir Ribnica - Osp	13.859	45.5695	F	T
Niphargus spinulifemur B	Bazuje ponor	13.7398	45.4176	L	T
Niphargus krameri A	Pićan - Gojtani (zaselek), izvir	14.0289	45.2096	F	T
Niphargus krameri B	Malini - Plomin	14.1692	45.1394	F	T
Niphargus krameri B	Poklon, izvir	14.2208	45.3085	L	T
Niphargus krameri B	Čimižin, Poreč	13.6105	45.2319	L	U
Niphargus krameri B	Grotta sulla sinistra del torrente Rosandra	13.8776	45.6179	L	U
Niphargus spinulifemur B	Grotta sulla sinistra del torrente Rosandra	13.8776	45.6179	L	U
Niphargus krameri B	Fessura del Vento	13.8808	45.6191	L	U
Niphargus krameri A	Labin, izvir	14.1293	45.0863	F	T
Niphargus krameri A	Tok, 500 m od izvoza Gologorica na cesti Cerovlje-Boljun	14.0441	45.2632	F	S
Niphargus krameri A	Roč, potok	14.0522	45.3928	F	S
Niphargus krameri A	Potok severno od kolodvora - Ročko polje	14.0437	45.4006	F	S
Niphargus krameri A	Stranski pritok Fojbe, Šestani	13.9865	45.2462	F	S
Niphargus krameri A	Beram, potok	13.9035	45.2523	L	S
Niphargus krameri A	Novaki izvir	13.9976	45.2649	F	T
Niphargus krameri A	Paz, izvir	14.099	45.2909	F	T
Niphargus krameri A	Stranski pritok Brestovac	13.8834	45.285	F	S
Niphargus krameri A	Izvir med Krasico in Krasom	13.6956	45.3825	F	T
Niphargus krameri A	Izvir v bližini reke Mirne	13.7423	45.3577	F	T
Niphargus krameri A	Pizdica jama	13.8335	45.3363	F	U
Niphargus krameri A	Gradinje izvir	13.8663	45.373	F	T
Niphargus krameri A	Izvir Sv. Bartol	13.8551	45.3382	F	T
Niphargus krameri A	Klašćica izvir, Švikanje	13.8335	45.3363	F	T
Niphargus krameri B	Jama pri Istarskih Toplicah	13.8335	45.3554	F	U
Niphargus krameri B	Vošteni, izvir	13.7713	45.1738	L	T
Niphargus krameri B	Kubik jama	13.8561	45.4516	F	U
Niphargus krameri B	Izvir pri Boršt 58	13.8044	45.4862	F	T
Niphargus krameri B	Strunjan, izvir	13.6165	45.526	F	T
Niphargus krameri B	Luže u tunelu med Strunjanom in Izolo	13.6383	45.5252	F	U
Niphargus spinulifemur B	Luže u tunelu med Strunjanom in Izolo	13.6383	45.5252	F	U
Niphargus spinulifemur B	Izvir ob cesti, Bele Zemlje	13.7199	45.3681	F	T
Niphargus spinulifemur B	Izvir pri Domu Metalna, Pacug	13.5912	45.5245	F	T
Niphargus spinulifemur B	Baredine	13.6706	45.3794	F	NA
Niphargus spinulifemur B	Kavarije izvir	13.6257	45.5232	F	T
Niphargus spinulifemur B	Medljanščica	13.6606	45.4999	F	S
Niphargus spinulifemur B	Strunjan 103, izvir	13.6168	45.5322	F	T
Niphargus spinulifemur B	Dvori, izvir	13.6167	45.5319	F	T
Niphargus spinulifemur B	Valdoltra	13.7329	45.584	F	NA
Niphargus spinulifemur B	Konfin, izvir	13.7897	45.4785	F	T
Niphargus spinulifemur B	Potok, Fermov mlin	13.7677	45.4677	F	S
Niphargus spinulifemur B	Izvir 250 m V od Giriča	13.7112	45.4597	F	T
Niphargus spinulifemur B	Izvir ob mlinu, Koštabona	13.7494	45.4727	F	T
Niphargus spinulifemur B	Potok južno od Koštabone	13.7419	45.4789	F	S
Niphargus spinulifemur B	Črni Vroček, izvir	13.7219	45.5019	F	T
Niphargus spinulifemur B	Peraji, tok	13.8843	45.4564	F	S
Niphargus spinulifemur B	Izvir - vala Zelenica	13.8833	45.5404	F	T
Niphargus spinulifemur B	Potok ob mostu, Predloka	13.8795	45.5419	F	S
Niphargus spinulifemur B	Izvir Štulovce	13.8684	45.4953	F	T
Niphargus spinulifemur B	Potok 300 m J od ceste Gračišče - Sočerga in 500 m V od Gračišča	13.8801	45.5032	F	S
Niphargus spinulifemur B	Potok V od Gračišča	13.8801	45.5032	F	S
Niphargus spinulifemur B	Gaber	13.886	45.5179	F	NA
Niphargus spinulifemur B	Dekanski potok, 300 m nad Dekani	13.8217	45.5532	F	S
Niphargus spinulifemur B	Stranski pritok Rokave, ob cesti Bočaji - Marezige	13.8168	45.5028	F	S
Niphargus spinulifemur B	Potok med Gabrovico in Ospom	13.8665	45.5632	F	S
Niphargus spinulifemur B	Osapski potok	13.8628	45.5716	F	S
Niphargus spinulifemur B	Stepani izvir	13.8612	45.5495	F	T
Niphargus spinulifemur B	Stranski pritok Glinščice, Mihele	13.9114	45.6143	F	S
Niphargus spinulifemur B	Izvir, Klanec pri Kozini	13.9296	45.5933	F	T
Niphargus spinulifemur B	Jama-izvir v Momajnu	13.714	45.4393	F	U
Niphargus spinulifemur B	Izvir pri Pridvoru	13.8232	45.5313	F	T
Niphargus spinulifemur B	Izvir Spodnji Žroček	13.9103	45.6042	F	T
Niphargus spinulifemur B	Črni Vroček	13.7296	45.4838	F	T
Niphargus krameri B	Izvir v dolini Osapske reke	13.7848	45.5982	L	T
Niphargus krameri B	Boljunec, cisterna (CA 31 FVG-TS)	13.8588	45.6142	L	U
Niphargus krameri B	Cisterna Sv. Giussepe della Chiusa (CA 16 FVG-TS)	13.8409	45.6263	L	U
Niphargus krameri B	Racmenc potok, Med San Dorligo in Prebenicom	13.8464	45.5968	L	S
Niphargus spinulifemur B	Racmenc potok, Med San Dorligo in Prebenicom	13.8464	45.5968	L	S
Niphargus krameri B	Boljunec, "izvir za umivanje"	13.8588	45.6142	L	T
Niphargus krameri B	Boljunec, pravokoten izvir (korito) za umivanje	13.8588	45.6142	L	T
Niphargus krameri B	Izvir potoka Rio del Diavolo	13.8297	45.5872	L	T
Niphargus krameri B	Crogle, izvir I	13.8672	45.6072	L	T
Niphargus spinulifemur B	Crogle, izvir I	13.8672	45.6072	L	T
Niphargus krameri B	Izvir I na cesti San Dorligo - Prebenico	13.854	45.5951	L	T
Niphargus spinulifemur B	Izvir I na cesti San Dorligo - Prebenico	13.854	45.5951	L	T
Niphargus krameri B	Izvir II na cesti San Dorligo - Prebenico	13.854	45.5951	L	T
Niphargus krameri B	Izvir v bližini Risorgiva della Salamandra	13.8593	45.6011	L	T
Niphargus spinulifemur B	Izvir v bližini Risorgiva della Salamandra	13.8593	45.6011	L	T
Niphargus krameri B	Log, izvir v bližini (San Giuseppe della Chiusa)	13.8409	45.6263	L	T
Niphargus spinulifemur B	Log, izvir v bližini (San Giuseppe della Chiusa)	13.8409	45.6263	L	T
Niphargus krameri B	Draga Sant` Elia, zgornji izvir	13.8897	45.6202	L	T
Niphargus krameri B	Občasni izvir v bližini Fonte Oppia, dolina Glinjščice	13.8723	45.6205	L	T
Niphargus krameri B	Bovedo, zajetje	13.7664	45.6835	L	S
Niphargus krameri B	Scala Santa, Roiano (Cisterna III)	13.7749	45.6733	L	U
Niphargus krameri B	Vojaški rov v Via Tibullo	13.7816	45.6571	L	U
Niphargus krameri B	Vojaški roov v Via Dánnunzio	13.7837	45.6434	L	U
Niphargus krameri B	Rov campo Belvedere	13.7787	45.6497	L	U
Niphargus krameri B	Rov gretta, Via Miamare	13.7125	45.709	L	U
Niphargus krameri B	Spodnji rovi Terezijanskega akvadukta aqueduct, via S. Cilino	13.7787	45.6497	L	U
Niphargus spinulifemur B	Spodnji rovi Terezijanskega akvadukta aqueduct, via S. Cilino	13.7787	45.6497	L	U
Niphargus krameri B	Mali Berlin, Talijanski rov, via Fabio Severo	13.788	45.6564	L	U
Niphargus krameri B	Izvir v ulic Damiano Chiesa 57	13.8112	45.6554	L	T
Niphargus krameri B	Izvir v Orto Lapidario	13.7706	45.6466	L	T
Niphargus krameri B	Izvir reke Miramare ali Stari potok, Contovello	13.7334	45.7023	L	T
Niphargus krameri B	Podzemeljski rovi dvorca San Giusto, via Tommaso Grossi	13.777	45.653	L	U
Niphargus spinulifemur B	Dekani	13.8217	45.5532	F	NA
Niphargus spinulifemur B	Potok Farneto	13.8386	45.6375	L	S
Niphargus spinulifemur B	Izvir v ulici via Crevatini 51	13.7624	45.5949	L	T
Niphargus spinulifemur B	Potok Almerigotti, območje močvirja, Darsella S. Bartolomeo	13.7328	45.6017	L	S
Niphargus spinulifemur B	Potok Almerigotti, izliv, vojašnica Lazzaretto	13.7261	45.6054	L	S
Niphargus spinulifemur B	Boeri reka, pri železnici	13.8106	45.6061	L	S
Niphargus spinulifemur B	Potok Stramare, 350 m vzvodno od rova Stramare	13.8042	45.5888	L	S
Niphargus spinulifemur B	Izvir Z od Rabuiese	13.7966	45.5869	L	T
Niphargus spinulifemur B	Izvir potoka Almerigotti	13.7328	45.6017	L	T
Niphargus spinulifemur B	Izvir potoka Ronchi	13.7667	45.6033	L	T
Niphargus spinulifemur B	Izvir potoka Farnei	13.7667	45.6033	L	T
Niphargus spinulifemur B	Izvir na desni obali potoka Storta	13.7667	45.6033	L	T
Niphargus spinulifemur B	Potok Fugnan, vzvodno od mesta izliva v potok Bosco	13.7667	45.6033	L	S
Niphargus spinulifemur B	Potok Menariolo, dolina Osapske reke	13.816	45.5875	L	S
Niphargus spinulifemur B	Potok Pisciolon, po toku dol od združevanja dveh pritokov na državni meji	13.7679	45.5921	L	S
Niphargus spinulifemur B	Potok Santa Barbara, vzvodno od zliva z potokom Farnei	13.7742	45.5917	L	S
Niphargus spinulifemur B	Caresana, drenažni tunel	13.8367	45.5927	L	U
Niphargus spinulifemur B	Fontana sv. Antona, Boršt	13.862	45.6242	L	T
Niphargus spinulifemur B	Potok Baredi, v kanjonu med San Dorligo in Prebenicom	13.8482	45.5948	L	S
Niphargus spinulifemur B	Potok Racmenc, Med San Dorligo in Prebenicom, IV kanalizacijske cevi	13.8464	45.5968	L	S
Niphargus spinulifemur B	Izvir SV od pokopališča v Mačkovljah-Caresana	13.8369	45.5923	L	T
Niphargus spinulifemur B	Izvir W od pokopališča San Dorligo	13.8593	45.6011	L	T
Niphargus spinulifemur B	Izvir Rio del Gias - S. Giuseppe della Chiusa	13.8409	45.6263	L	T
Niphargus spinulifemur B	Izvir Rio del Gias - Draga Sant' Elia	13.8897	45.6202	L	T
Niphargus spinulifemur B	Izvir potoka Rio di Mocco	13.8612	45.6006	L	T
Niphargus spinulifemur B	Vir pri jezu, Glinščica	13.8702	45.6198	L	T
Niphargus spinulifemur B	Potok Boeri, izvir I (severnega rokava)	13.8106	45.6061	L	T
Niphargus spinulifemur B	Potok Baredi, izvir II	13.8482	45.5948	L	T
Niphargus spinulifemur B	Izvir III na cesti San Dorligo - Prebenico	13.854	45.5951	L	T
Niphargus spinulifemur B	Izvir potoka JZ od Caresane	13.8367	45.5927	L	T
Niphargus spinulifemur B	Izvir pri cerkvi Sv. Martina	13.8612	45.6006	L	T
Niphargus spinulifemur B	Izvir Sturk, Botazzo	13.8838	45.615	L	T
Niphargus spinulifemur B	Zgornji izvir Krvavega potoka (Rio del Sangue)	13.8897	45.6202	L	T
Niphargus spinulifemur B	Izvir zahodno od Rio del Diavolo, Caresana, Osapska dolina	13.8297	45.5872	L	T
Niphargus spinulifemur B	Izviri v bližini San Dorliga	13.8593	45.6011	L	T
Niphargus spinulifemur B	Capofonte teresiano in via Valerio	13.805	45.662	L	U
Niphargus spinulifemur B	Rio Martesin, na desnem bregu toka, Greta	13.768	45.6707	L	S
Niphargus spinulifemur B	Cisterna na desnem bregu Rio Rosani, Roiano, Trst	13.7727	45.6658	L	U
Niphargus spinulifemur B	Cisterna na levem bregu potoka Rio di via Plinio, Grignano	13.7149	45.711	L	U
Niphargus spinulifemur B	Protiavionski tunel v via Virgilio	13.7656	45.6462	L	U
Niphargus spinulifemur B	Izvir v parku Bosco Farneto, ob strani ceste med II. in III. ovinkom	13.804	45.6492	L	T
Niphargus spinulifemur B	Predor pod kamnolomom Faccanoni, Cesta na Opčinah / Opcina	13.8155	45.6585	L	U
Niphargus spinulifemur B	Lavatoio di va Moreri, Roiano	13.7715	45.6662	L	T
Niphargus spinulifemur B	Pozzo Zulian, nei campi tra Domio e S. Giuseppe della Chiusa	13.8409	45.6263	L	T
Niphargus spinulifemur B	Rio affluente riva destra T. Sette Fontane, Strada di Rozzol	13.8168	45.641	L	S
Niphargus spinulifemur B	Potok Giuliani, Strada del Friuli	13.752	45.6863	L	S
Niphargus spinulifemur B	Potok Montosorino, Sottomonte	13.7836	45.6663	L	S
Niphargus spinulifemur B	Potok Rosani, južni tok, ponticello di Vicolo delle Rose	13.7785	45.6677	L	S
Niphargus spinulifemur B	Potok Rosani, via Moreri	13.7727	45.6658	L	S
Niphargus spinulifemur B	Potok Storto, Puglie di Domio	13.8266	45.6141	L	S
Niphargus spinulifemur B	Potok Storto, pod loki nekdanje železniške proge, Cattinara	13.8267	45.6344	L	S
Niphargus spinulifemur B	Izvir v via Commerciale	13.7832	45.6646	L	T
Niphargus spinulifemur B	Izvir potoka Rio Grignano	13.7149	45.711	L	T
Niphargus spinulifemur B	Izvir potoka Farneto, pozza II da escavazione	13.7868	45.6535	L	T
Niphargus spinulifemur B	Izvir potoka Sette Fontane	13.8139	45.6408	L	T
Niphargus spinulifemur B	Izvir I Rio Bovedo (severni rokav), Bovedo	13.7664	45.6835	L	T
Niphargus spinulifemur B	Izvir I Rio Storto (zahodni rokav), pod bolnišnico Cattinara	13.8267	45.6344	L	T
Niphargus spinulifemur B	izvir II Rio Bovedo (južni rokav), vzvodno via Righetti , Bovedo	13.7664	45.6835	L	T
Niphargus spinulifemur B	izvir II Rio Storto (vzhodni rokav), sotto Cattinara	13.8267	45.6344	L	T
Niphargus spinulifemur B	Izviri na desni obali Rio Farneto,via Farnetello, Longera	13.8093	45.6519	L	T
Niphargus spinulifemur B	Izvir pri železiškem tunelu Bosco Farneto	13.8095	45.6477	L	T
Niphargus spinulifemur B	Cisterna v via Piscolon	13.7667	45.6033	L	U
Niphargus spinulifemur B	Zamej izvir	14.2079	45.2875	L	T
Niphargus spinulifemur B	Potok pod vrhom; Učka	14.2079	45.2875	L	S
Niphargus spinulifemur B	Zazid	13.9492	45.4981	F	NA
Niphargus spinulifemur B	Osp	13.8628	45.5716	F	NA
Niphargus spinulifemur B	Caresana	13.8367	45.5927	L	NA
Niphargus spinulifemur B	Mocco	13.8724	45.6196	L	NA
Niphargus krameri A	luže, osušeno močvirje, ob cesti med vasjo Roč in vasjo Krkuž, 500 m SV od Roča	14.0546	45.3972	F	S
Niphargus spinulifemur B	luže, osušeno močvirje, ob cesti med vasjo Roč in vasjo Krkuž, 500 m SV od Roča	14.0546	45.3972	F	S
Niphargus krameri B	potok ob cerkvici v vasi Gornja Nugla	14.0293	45.4135	F	T
Niphargus spinulifemur A	potok ob cerkvici v vasi Gornja Nugla	14.0293	45.4135	F	S
Niphargus krameri B	potoček ob vhodu v tunel Valeta iz Portoroške strani	13.604	45.5168	F	U
Niphargus spinulifemur B	potoček ob vhodu v tunel Valeta iz Portoroške strani	13.604	45.5168	F	U
Niphargus krameri A	jarek sredi polja teče v potok Bračana, S od ceste med vasjo Podrečak in vasjo Škuljari, 1 km JZ od	13.9392	45.4282	F	S
Niphargus spinulifemur B	jarek sredi polja teče v potok Bračana, S od ceste med vasjo Podrečak in vasjo Škuljari, 1 km JZ od	13.9392	45.4282	F	S
Niphargus spinulifemur B	potok pod mostom na cesti med Predloko in Loko, 500 m SZZ od Predloke, predzadnji most pred Predlo	13.8782	45.5425	F	S
Niphargus spinulifemur B	potok pod mostom na cesti med Predloko in Loko, 300 m SZZ od Predloke, zadnji most pred Predloko	13.8801	45.5414	F	S
Niphargus spinulifemur B	potok pod mostom na cesti med Predloko in Loko, 500 m SSZ od Loke	13.8922	45.539	F	S
Niphargus spinulifemur B	potok (pritok Mirne) ob cesti med vasjo Sv.Duh in zaselkom Šantići, 300 m Z od Šantićev	13.9534	45.4407	F	S
Niphargus spinulifemur A	potok 400 m SZ pred Vranjami	14.1436	45.3194	F	S
Niphargus spinulifemur B	pritok Mirne na cesti med vasjo Bijele Zemlje/Terre Bianche in mestom Buje/Buie, 1 km SZ od Bijeli	13.7086	45.3751	F	S
Niphargus spinulifemur B	potok v parku Škarline, ob cesti med vasjo Baredine in vasjo Brtonigla/Verteneglio, 1 km Z od Bare	13.6566	45.3754	F	S
Niphargus spinulifemur B	potok 500 m Z od vasi Olika	13.895	45.4591	F	S
Niphargus spinulifemur B	potok Stranica, 500 m J od vasi Trebeše	13.8619	45.469	F	S
Niphargus spinulifemur B	potok Miklinica na desni strani ceste med Brezovico pri Gradinu in Hrvaško mejo, 1 km JJZ od Brezo	13.847	45.4403	F	S
Niphargus spinulifemur B	izvir pritoka potoka Malinska/Maliska, 500 m JZ od Gradina	13.8481	45.4541	F	T
Niphargus spinulifemur A	potok ob cesti med vasjo Roč in Gornjo Nuglo, pri odcepu za zaselek Nemarniki, 800 m JJV od Gornje	14.0337	45.4057	F	S
Niphargus spinulifemur A	Letajski potok v grapi pri odcepu za zaselek Filipiči, ob cesti med Cerovljami in vasjo Paz, 2 km J	14.0822	45.2847	F	S
Niphargus spinulifemur B	potok pod mostom na cesti med Gabrovico pri Črnem Kalu in Ospom, 300 m S od Gabrovice pri Črnem Kal	13.8673	45.5632	F	S
Niphargus spinulifemur B	zbiralnik vode 200 m SV od cerkve v Zgornjih Škofijah	13.8049	45.5677	F	S
Niphargus spinulifemur B	Škofijski potok 400 m SV od cerkve v Zgornjih Škofijah	13.8056	45.5682	F	S
Niphargus spinulifemur B	izvir 300 m J od mejnega prehoda pri vasi Premančan/Premanzano	13.7803	45.5827	F	T
Niphargus spinulifemur B	potoček ob vhodu v tunel Valeta iz Strunjanske strani	13.6111	45.519	F	U
Niphargus spinulifemur B	pritok potoka Malinska/Maliska, 500 m JZ od Gradina	13.8499	45.4546	F	S
Niphargus krameri A	izvir Malenica, Grdoselski potok, v vasi Grdoselo	13.9449	45.2803	F	S
Niphargus spinulifemur A	izvir Malenica, Grdoselski potok, v vasi Grdoselo	13.9449	45.2803	F	S
Niphargus krameri A	izvir pri vasi Brhaji (ležijo med vasjo Zarečje in Grdoselo)	13.9685	45.27	F	T
Niphargus krameri A	kanal z vodo ob železnici, pri železniškem prehodu med vasjo Mikuličići in Dolenjo Vasjo, 500 m V o	14.1281	45.3402	F	S
Niphargus krameri A	potok (pritok Mirne) ob cesti med zaselkom Kajini in zaselkom Mala Huba, 1 km SZ od Male Hube	13.953	45.4176	F	S
Niphargus spinulifemur B	potok (pritok Mirne) ob cesti med zaselkom Kajini in zaselkom Mala Huba, 1 km SZ od Male Hube	13.953	45.4176	F	S
Niphargus krameri A	Potok pod mostom na cesti 1 km V od Motovuna	13.8317	45.3303	F	S
Niphargus krameri B	Potok v grapi 500 m Z od vasi Kolomban/Colombano, potok teče v Zatok svetega Jerneja/Baia di San Ba	13.749	45.593	F	S
Niphargus krameri B	Jama kod Rašpora, Rašpor	14.0763	45.4408	F	U
Niphargus krameri B	Piskovica	14.0332	45.2573	F	U
Niphargus krameri A	Kaptirani izvir na Ročkem polju	14.0696	45.3821	F	T
Niphargus krameri B	Kaptirani izvir c. Č., Čerišnjeva	13.9434	45.2396	F	T
Niphargus spinulifemur B	Potok SV od Hrastovelj	13.9029	45.5132	F	S
Niphargus krameri B	Izvir Puć	13.7808	45.176	L	T
Niphargus krameri B	Billova ponikva	14.1607	45.3487	F	T
Niphargus krameri B	Bribova	14.0958	45.4265	F	NA
Niphargus krameri A	Frnežar, pritok Fojbe	13.9853	45.2508	F	S
Niphargus krameri B	izvir na poti Poklon - Vojak	14.2129	45.3029	F	T
Niphargus krameri B	izvir na travniku, SV od vrha Vojak (Učka)	14.1981	45.2997	F	T
Niphargus krameri A	Izvor u ulici Žudeki, Pazin	13.9344	45.2462	F	T
Niphargus krameri B	Jama na Lovranskim Lazićima	14.2605	45.324	L	U
Niphargus krameri B	Jama kod Snašići	14.0548	45.097	L	U
Niphargus krameri B	Upad jama	14.3447	45.4219	L	U
Niphargus krameri B	Pliškovičeva jama, Šikuti, Svetvinčenat	13.8736	45.0789	L	U
Niphargus krameri A	potok Brestovac, pri avtobusni postaji Čiže med vasjo Katun Trviški in Škrapeti, desno po makedamu	13.8725	45.2792	F	S
Niphargus krameri A	potok ob cerkvici, cesta od Motovuna proti vasi Sv. Bartol, ko tretjič prečkaš vodo pri odcepu za z	13.8501	45.3379	F	S
Niphargus spinulifemur B	potok pod mostom na cesti na Učko, 300m za tablami konec občine Lupoglav in začetek občine Primorsk	14.1892	45.3132	F	S
Niphargus krameri B	Karlota rudnik	14.0906	45.0773	F	U
Niphargus spinulifemur B	potok med Dolina (S.Dorligo della Valle) in Mačkovlje (Caresana)	13.8559	45.5991	L	S
Niphargus krameri B	Izvir ob cerkvi v Dekanih	13.812	45.5494	F	T
Niphargus spinulifemur B	Izvir ob cerkvi v Dekanih	13.812	45.5494	F	T
Niphargus krameri B	potoček ob vhodu v tunel med Strunjanom in Izolo, Strunjanska stran	13.6412	45.525	F	U
Niphargus spinulifemur B	potoček ob vhodu v tunel med Strunjanom in Izolo, Strunjanska stran	13.6412	45.525	F	U
Niphargus krameri B	Učka, ob pešpoti na vrh Vojak	14.2013	45.286	L	NA
Niphargus krameri B	potok v grapi pod vasjo Kolomban	13.747	45.5879	F	S
Niphargus spinulifemur B	potok v grapi pod vasjo Kolomban	13.747	45.5879	F	S
Niphargus spinulifemur A	kaptiran izvir sredi zaselka Čerišnjevica, na poti od Grdega Sela proti Beram, v dolini desni odcep	13.9222	45.283	F	T
Niphargus krameri A	Boljunščica pri tunelu Čepić	14.1639	45.1702	F	S
Niphargus spinulifemur B	izvir pri Lupoglavu	14.1168	45.3712	F	T
Niphargus spinulifemur B	Izvir nad vasjo, Brest, presahel potok	14.1566	45.3336	F	T
Niphargus spinulifemur B	betonska korita, bazenčki 500 m J od jame Kubik	13.8501	45.4501	F	S
Niphargus spinulifemur B	izvir, južni pritok Osapske reke, JZ od Gabrovice	13.8572	45.5575	F	T
Niphargus spinulifemur B	Škofijski potok	13.807	45.5658	F	S
Niphargus spinulifemur B	presahel potok, živali mezijo iz zemlje	13.8453	45.4543	F	S
Niphargus spinulifemur B	občasen izvir ob poti do Škofijskega potoka, 100 m SV od cerkve v Zgornje Škofije	13.8002	45.5674	F	T
Niphargus krameri B	mlaka, izvir pri Škofijskem potoku	13.8027	45.5672	F	T
Niphargus spinulifemur B	mlaka, izvir pri Škofijskem potoku	13.8027	45.5672	F	T
Niphargus krameri B	Rašpor	14.0762	45.441	F	NA
