# Supplementary material for: Morphologically Cryptic Amphipod Species Are “Ecological Clones” at Regional but Not at Local Scale: A Case Study of Four Niphargus Species
Source: PLoS One. 2015 Jul 30;10(7):e0134384. doi: 10.1371/journal.pone.0134384 (PMC4520478; doi:10.1371/journal.pone.0134384)
Supplement: S3 Table — (XLSX) [file pone.0134384.s007.xlsx]

## Sheet:  S3
Species	WGS_Xdd	WGS_Ydd	BIO 1	BIO 2	BIO 3	BIO 4	BIO 5	BIO 6	BIO 7	BIO 8	BIO 9	BIO 10	BIO 11	BIO 12	BIO 13	BIO 14	BIO 15	BIO 16	BIO 17	BIO 18	BIO 19
Niphargus krameri B	13.7906	45.5497	144	65	26	6370	277	36	241	152	71	227	64	1066	118	70	17	331	218	254	236
Niphargus spinulifemur B	13.7906	45.5497	144	65	26	6370	277	36	241	152	71	227	64	1066	118	70	17	331	218	254	236
Niphargus spinulifemur B	13.8945	45.5936	118	71	28	6357	254	5	249	127	44	200	38	1223	134	80	17	379	245	297	269
Niphargus krameri B	13.8958	45.5917	118	71	28	6357	254	5	249	127	44	200	38	1223	134	80	17	379	245	297	269
Niphargus krameri B	14.0402	45.5636	106	73	28	6385	245	-8	253	114	32	189	26	1288	141	84	17	401	259	310	287
Niphargus spinulifemur B	13.9261	45.4525	134	66	27	6297	268	26	242	143	61	216	56	1156	131	75	18	366	242	262	268
Niphargus krameri B	14.2603	45.5023	113	74	29	6407	254	0	254	122	39	196	34	1335	149	90	18	424	280	299	318
Niphargus krameri B	13.862	45.573	133	67	27	6345	267	23	244	142	60	215	54	1149	127	75	17	358	232	275	255
Niphargus spinulifemur B	13.862	45.573	133	67	27	6345	267	23	244	142	60	215	54	1149	127	75	17	358	232	275	255
Niphargus krameri B	14.079	45.368	122	69	27	6315	258	11	247	131	48	204	44	1252	143	81	18	399	267	274	300
Niphargus krameri B	14.0064	45.4551	102	69	27	6337	238	-9	247	111	28	184	23	1272	141	84	17	397	259	301	285
Niphargus krameri B	14.2191	45.3135	79	69	27	6316	216	-32	248	88	6	161	0	1307	144	87	16	404	266	313	292
Niphargus krameri B	14.2028	45.2864	79	68	27	6318	215	-31	246	87	5	161	0	1303	144	87	16	403	266	311	292
Niphargus spinulifemur B	14.2028	45.2864	79	68	27	6318	215	-31	246	87	5	161	0	1303	144	87	16	403	266	311	292
Niphargus krameri B	14.3016	45.4911	106	74	28	6418	247	-9	256	114	30	189	25	1348	150	91	18	427	281	305	318
Niphargus krameri A	14.16	45.1702	143	70	28	6205	278	33	245	111	223	223	66	1164	140	67	23	387	229	229	299
Niphargus krameri B	13.8723	45.6205	134	69	28	6339	269	24	245	142	61	216	55	1146	125	74	17	355	229	278	252
Niphargus krameri A	13.7426	45.3456	138	63	26	6287	268	30	238	147	65	219	59	1064	121	68	17	333	225	244	244
Niphargus spinulifemur B	13.7426	45.3456	138	63	26	6287	268	30	238	147	65	219	59	1064	121	68	17	333	225	244	244
Niphargus spinulifemur B	13.5828	45.5226	137	64	26	6314	267	28	239	146	65	218	57	1078	119	71	17	329	221	262	236
Niphargus krameri B	13.5914	45.5181	137	64	26	6314	267	28	239	146	65	218	57	1078	119	71	17	329	221	262	236
Niphargus spinulifemur B	13.7398	45.4176	128	64	26	6311	259	19	240	137	55	209	49	1125	126	75	17	349	233	265	252
Niphargus krameri A	14.0289	45.2096	140	68	28	6245	273	31	242	149	201	221	63	1128	134	67	21	367	230	232	280
Niphargus krameri B	14.1692	45.1394	143	71	28	6204	279	33	246	112	224	224	67	1147	139	65	23	383	224	224	296
Niphargus krameri B	13.6105	45.2319	142	65	27	6295	271	32	239	152	69	223	62	989	114	62	17	309	213	224	228
Niphargus krameri B	13.8776	45.6179	123	71	28	6380	260	10	250	132	49	205	43	1208	132	79	17	374	242	294	266
Niphargus spinulifemur B	13.8776	45.6179	123	71	28	6380	260	10	250	132	49	205	43	1208	132	79	17	374	242	294	266
Niphargus krameri A	14.1293	45.0863	129	68	27	6233	263	20	243	98	210	210	52	1182	142	70	22	389	237	237	300
Niphargus krameri A	14.0441	45.2632	127	67	27	6236	260	18	242	136	188	208	50	1198	139	75	19	384	254	257	291
Niphargus krameri A	14.0522	45.3928	119	69	27	6328	255	8	247	127	45	201	40	1252	142	83	18	398	263	280	295
Niphargus krameri A	14.0437	45.4006	124	68	27	6289	258	14	244	133	50	205	46	1232	140	80	18	392	261	273	292
Niphargus krameri A	13.9865	45.2462	130	66	27	6248	263	22	241	139	191	211	53	1156	135	72	19	371	244	248	280
Niphargus krameri A	13.9035	45.2523	127	65	27	6282	258	19	239	136	54	208	49	1145	133	73	18	364	246	252	272
Niphargus krameri A	13.9976	45.2649	129	66	27	6235	261	20	241	138	189	210	51	1171	136	73	19	375	249	252	282
Niphargus krameri A	14.099	45.2909	126	68	27	6309	261	16	245	135	187	208	48	1227	142	77	19	395	261	261	299
Niphargus krameri A	13.8834	45.285	120	65	26	6280	253	12	241	130	47	202	42	1170	134	77	18	370	247	264	272
Niphargus krameri A	13.6956	45.3825	135	63	26	6282	264	27	237	144	62	216	56	1072	121	70	17	333	225	250	242
Niphargus krameri A	13.8335	45.3363	145	66	27	6240	276	37	239	154	73	226	67	1051	121	65	18	333	225	234	247
Niphargus krameri A	13.8663	45.373	145	66	27	6260	277	37	240	154	73	226	67	1065	122	66	18	338	227	237	250
Niphargus krameri A	13.8551	45.3382	145	66	27	6262	277	36	241	154	73	226	67	1060	122	66	18	337	227	235	250
Niphargus krameri B	13.8335	45.3554	145	66	27	6240	276	37	239	154	73	226	67	1051	121	65	18	333	225	234	247
Niphargus krameri B	13.7713	45.1738	134	64	26	6267	264	26	238	144	195	215	56	1043	122	65	18	331	221	229	246
Niphargus krameri B	13.8561	45.4516	117	67	27	6290	251	7	244	126	44	198	39	1203	135	80	17	376	247	283	270
Niphargus krameri B	13.8044	45.4862	128	66	27	6327	261	20	241	138	55	210	49	1151	128	76	17	358	236	273	257
Niphargus krameri B	13.6165	45.526	138	64	26	6315	268	29	239	148	66	219	58	1072	118	70	16	328	221	259	235
Niphargus krameri B	13.6383	45.5252	140	64	26	6334	270	31	239	149	68	222	60	1065	117	70	16	325	220	258	234
Niphargus spinulifemur B	13.6383	45.5252	140	64	26	6334	270	31	239	149	68	222	60	1065	117	70	16	325	220	258	234
Niphargus spinulifemur B	13.7199	45.3681	137	63	26	6306	267	29	238	146	64	218	58	1066	121	69	17	332	225	247	243
Niphargus spinulifemur B	13.6706	45.3794	138	63	26	6323	268	30	238	147	66	220	59	1053	119	68	17	327	221	246	238
Niphargus spinulifemur B	13.6606	45.4999	137	63	26	6334	268	29	239	146	65	219	58	1078	119	71	16	331	223	259	238
Niphargus spinulifemur B	13.6168	45.5322	138	64	26	6315	268	29	239	148	66	219	58	1072	118	70	16	328	221	259	235
Niphargus spinulifemur B	13.7329	45.584	141	65	26	6354	273	32	241	149	69	223	61	1073	117	70	17	329	217	263	233
Niphargus spinulifemur B	13.7897	45.4785	133	64	26	6313	264	25	239	142	60	215	54	1121	125	74	17	349	231	265	251
Niphargus spinulifemur B	13.7677	45.4677	140	64	26	6313	270	32	238	148	67	221	60	1079	121	70	17	335	224	254	243
Niphargus spinulifemur B	13.7112	45.4597	134	64	26	6327	264	26	238	143	61	215	54	1101	123	73	17	341	227	262	244
Niphargus spinulifemur B	13.7494	45.4727	140	63	26	6317	271	33	238	149	68	222	61	1068	119	69	17	331	222	252	239
Niphargus spinulifemur B	13.7219	45.5019	132	64	26	6335	263	24	239	141	60	214	53	1112	123	74	17	343	228	267	246
Niphargus spinulifemur B	13.8843	45.4564	129	66	27	6305	261	20	241	138	55	210	50	1165	131	77	17	366	242	269	267
Niphargus spinulifemur B	13.8833	45.5404	126	68	27	6331	261	16	245	135	53	209	48	1187	131	78	17	370	241	282	266
Niphargus spinulifemur B	13.8684	45.4953	125	67	27	6317	259	15	244	134	52	207	47	1178	131	78	17	367	241	278	265
Niphargus spinulifemur B	13.8801	45.5032	126	67	27	6320	259	16	243	135	52	208	47	1182	132	78	17	370	243	277	267
Niphargus spinulifemur B	13.886	45.5179	140	67	27	6318	274	32	242	149	67	222	62	1113	124	73	17	349	229	260	252
Niphargus spinulifemur B	13.8217	45.5532	144	66	27	6359	276	35	241	152	70	226	64	1072	119	70	17	333	219	256	238
Niphargus spinulifemur B	13.8168	45.5028	128	66	27	6327	261	20	241	138	55	210	49	1151	128	76	17	358	236	273	257
Niphargus spinulifemur B	13.8612	45.5495	137	66	27	6343	270	28	242	146	64	219	58	1125	125	74	17	351	230	266	253
Niphargus spinulifemur B	13.9114	45.6143	114	72	28	6368	251	0	251	123	40	196	34	1246	136	81	17	386	248	304	273
Niphargus spinulifemur B	13.9296	45.5933	111	72	28	6371	249	-1	250	120	37	193	31	1255	138	82	17	390	251	305	276
Niphargus spinulifemur B	13.714	45.4393	129	64	26	6317	261	21	240	139	57	211	51	1116	125	74	17	346	230	265	248
Niphargus spinulifemur B	13.8232	45.5313	137	65	27	6329	269	29	240	146	65	219	58	1109	123	73	17	344	228	263	248
Niphargus spinulifemur B	13.9103	45.6042	113	71	28	6399	251	0	251	122	39	196	33	1243	136	81	17	385	248	303	273
Niphargus spinulifemur B	13.7296	45.4838	122	67	27	6337	255	11	244	131	48	204	42	1166	129	77	16	360	236	282	256
Niphargus krameri B	13.7848	45.5982	144	66	27	6373	277	36	241	153	71	227	64	1065	117	69	17	329	215	260	232
Niphargus krameri B	13.8409	45.6263	140	68	27	6325	274	31	243	148	67	222	61	1102	121	71	17	342	221	268	241
Niphargus krameri B	13.8464	45.5968	143	67	27	6388	277	34	243	151	69	226	63	1083	119	70	17	337	218	261	238
Niphargus spinulifemur B	13.8464	45.5968	143	67	27	6388	277	34	243	151	69	226	63	1083	119	70	17	337	218	261	238
Niphargus krameri B	13.8672	45.6072	126	69	27	6362	262	15	247	135	53	208	47	1185	130	77	17	368	238	286	262
Niphargus spinulifemur B	13.8672	45.6072	126	69	27	6362	262	15	247	135	53	208	47	1185	130	77	17	368	238	286	262
Niphargus spinulifemur B	13.8409	45.6263	140	68	27	6325	274	31	243	148	67	222	61	1102	121	71	17	342	221	268	241
Niphargus krameri B	13.7664	45.6835	123	73	29	6371	260	9	251	132	50	205	43	1191	129	77	17	364	234	300	254
Niphargus krameri B	13.7749	45.6733	140	68	27	6400	275	31	244	148	67	223	60	1086	117	70	17	332	215	272	232
Niphargus krameri B	13.7816	45.6571	141	67	27	6376	274	31	243	149	68	223	60	1084	118	70	17	334	215	268	233
Niphargus krameri B	13.7125	45.709	126	74	29	6372	264	12	252	134	53	208	46	1173	126	76	17	357	229	298	248
Niphargus spinulifemur B	13.7787	45.6497	141	67	27	6376	274	31	243	149	68	223	60	1084	118	70	17	334	215	268	233
Niphargus krameri B	13.8112	45.6554	133	69	28	6327	268	23	245	142	60	215	54	1137	124	74	17	350	226	280	247
Niphargus krameri B	13.7706	45.6466	144	67	27	6382	277	35	242	151	71	227	63	1062	115	69	17	325	212	264	228
Niphargus krameri B	13.7334	45.7023	136	70	28	6377	272	25	247	144	64	219	56	1113	120	72	17	340	219	280	237
Niphargus spinulifemur B	13.8386	45.6375	121	72	28	6390	258	8	250	130	48	204	41	1209	132	78	17	372	239	299	262
Niphargus spinulifemur B	13.7624	45.5949	142	65	27	6362	274	34	240	150	69	224	61	1073	117	70	17	330	217	263	233
Niphargus spinulifemur B	13.8106	45.6061	140	66	27	6321	273	32	241	148	68	222	61	1095	120	71	17	339	221	265	240
Niphargus spinulifemur B	13.7966	45.5869	144	66	27	6373	277	36	241	153	71	227	64	1065	117	69	17	329	215	260	232
Niphargus spinulifemur B	13.862	45.6242	134	69	28	6339	269	24	245	142	61	216	55	1146	125	74	17	355	229	278	252
Niphargus spinulifemur B	13.805	45.662	119	72	28	6378	256	5	251	128	46	201	39	1213	132	78	17	373	238	302	260
Niphargus spinulifemur B	13.768	45.6707	140	68	27	6400	275	31	244	148	67	223	60	1086	117	70	17	332	215	272	232
Niphargus spinulifemur B	13.7149	45.711	126	74	29	6372	264	12	252	134	53	208	46	1173	126	76	17	357	229	298	248
Niphargus spinulifemur B	13.7656	45.6462	144	67	27	6382	277	35	242	151	71	227	63	1062	115	69	17	325	212	264	228
Niphargus spinulifemur B	13.804	45.6492	133	69	28	6327	268	23	245	142	60	215	54	1137	124	74	17	350	226	280	247
Niphargus spinulifemur B	13.752	45.6863	123	73	29	6371	260	9	251	132	50	205	43	1191	129	77	17	364	234	300	254
Niphargus spinulifemur B	13.7836	45.6663	131	71	28	6341	267	20	247	139	58	213	51	1152	125	75	17	354	228	286	248
Niphargus spinulifemur B	13.9492	45.4981	118	69	27	6343	254	7	247	128	44	200	39	1224	136	81	17	383	251	287	277
Niphargus spinulifemur B	14.0546	45.3972	119	69	27	6328	255	8	247	127	45	201	40	1252	142	83	18	398	263	280	295
Niphargus spinulifemur A	14.0293	45.4135	105	69	27	6332	241	-6	247	114	31	187	26	1272	142	85	17	398	262	297	290
Niphargus krameri B	14.0293	45.4135	105	69	27	6332	241	-6	247	114	31	187	26	1272	142	85	17	398	262	297	290
Niphargus krameri A	13.9392	45.4282	137	66	27	6300	270	29	241	146	64	219	59	1139	130	73	18	361	240	256	266
Niphargus spinulifemur B	13.9392	45.4282	137	66	27	6300	270	29	241	146	64	219	59	1139	130	73	18	361	240	256	266
Niphargus spinulifemur B	13.9534	45.4407	115	68	27	6305	250	4	246	124	42	197	37	1234	138	82	17	387	255	286	282
Niphargus spinulifemur A	14.1436	45.3194	130	69	28	6273	267	21	246	98	212	212	54	1241	144	76	20	402	259	259	308
Niphargus spinulifemur B	13.895	45.4591	126	67	27	6310	259	16	243	135	52	207	47	1182	132	78	17	370	244	275	269
Niphargus spinulifemur B	13.8619	45.469	124	67	27	6333	258	14	244	133	51	207	45	1182	132	78	17	369	243	277	267
Niphargus spinulifemur B	13.847	45.4403	118	67	27	6315	252	8	244	127	45	200	39	1195	134	79	17	373	245	282	268
Niphargus spinulifemur A	14.0337	45.4057	124	68	27	6289	258	14	244	133	50	205	46	1232	140	80	18	392	261	273	292
Niphargus spinulifemur A	14.0822	45.2847	126	68	27	6309	261	16	245	135	187	208	48	1227	142	77	19	395	261	261	299
Niphargus spinulifemur B	13.8049	45.5677	135	66	27	6318	267	26	241	144	62	216	55	1127	124	74	17	349	228	271	249
Niphargus spinulifemur B	13.7803	45.5827	140	65	27	6347	272	32	240	149	67	222	60	1086	119	71	17	335	221	262	239
Niphargus krameri A	13.9449	45.2803	127	65	27	6273	259	19	240	136	54	208	49	1158	134	74	18	369	249	254	275
Niphargus spinulifemur A	13.9449	45.2803	127	65	27	6273	259	19	240	136	54	208	49	1158	134	74	18	369	249	254	275
Niphargus krameri A	13.9685	45.27	128	65	27	6231	260	20	240	138	188	209	51	1163	135	74	19	371	249	254	278
Niphargus krameri A	14.1281	45.3402	102	69	27	6339	238	-9	247	111	28	184	23	1289	145	87	17	406	269	293	300
Niphargus krameri A	13.953	45.4176	143	68	27	6297	277	34	243	152	70	225	65	1117	128	70	18	356	237	248	264
Niphargus spinulifemur B	13.953	45.4176	143	68	27	6297	277	34	243	152	70	225	65	1117	128	70	18	356	237	248	264
Niphargus krameri A	13.8317	45.3303	136	64	26	6275	267	28	239	146	63	217	58	1096	126	69	18	347	234	245	256
Niphargus krameri B	13.749	45.593	141	65	26	6354	273	32	241	149	69	223	61	1073	117	70	17	329	217	263	233
Niphargus krameri B	14.0763	45.4408	90	70	28	6330	227	-23	250	99	16	171	10	1296	143	85	16	402	261	313	286
Niphargus krameri B	14.0332	45.2573	142	68	28	6243	275	33	242	151	203	223	65	1126	133	67	21	366	231	233	279
Niphargus krameri A	14.0696	45.3821	121	68	27	6297	256	12	244	130	48	203	43	1243	142	81	18	396	264	274	296
Niphargus krameri B	13.9434	45.2396	133	65	27	6266	265	25	240	142	193	214	55	1126	132	70	19	360	238	243	271
Niphargus spinulifemur B	13.9029	45.5132	117	69	28	6320	252	6	246	126	44	199	38	1225	136	81	17	382	249	291	274
Niphargus krameri B	13.7808	45.176	132	64	26	6264	262	24	238	142	192	213	54	1059	124	67	18	336	225	233	250
Niphargus krameri B	14.1607	45.3487	96	69	27	6350	233	-15	248	105	22	178	17	1298	146	87	17	408	269	299	299
Niphargus krameri B	14.0958	45.4265	105	70	28	6336	242	-6	248	114	31	187	26	1285	144	86	17	404	266	296	296
Niphargus krameri B	14.1981	45.2997	87	69	27	6308	223	-24	247	96	13	168	8	1298	145	87	17	405	267	304	295
Niphargus krameri A	13.9344	45.2462	133	65	27	6266	265	25	240	142	193	214	55	1126	132	70	19	360	238	243	271
Niphargus krameri B	14.2605	45.324	124	71	28	6300	262	13	249	92	205	206	46	1312	152	81	21	431	271	271	329
Niphargus krameri B	14.0548	45.097	131	67	27	6229	264	22	242	141	192	213	54	1139	137	68	21	371	230	232	285
Niphargus krameri B	14.3447	45.4219	113	74	29	6396	254	0	254	80	63	196	34	1351	153	88	20	438	287	292	330
Niphargus krameri B	13.8736	45.0789	132	65	27	6235	263	24	239	142	192	213	54	1051	126	65	19	337	217	224	255
Niphargus krameri A	13.8725	45.2792	127	64	26	6250	258	19	239	136	55	208	50	1132	131	73	18	359	242	252	265
Niphargus spinulifemur B	14.1892	45.3132	98	69	27	6354	235	-13	248	107	24	180	19	1300	147	88	17	410	272	295	303
Niphargus krameri B	14.0906	45.0773	134	68	27	6216	268	25	243	102	195	215	57	1133	137	67	22	371	226	228	287
Niphargus krameri B	13.812	45.5494	144	66	27	6359	276	35	241	152	70	226	64	1072	119	70	17	333	219	256	238
Niphargus spinulifemur A	13.9222	45.283	127	65	27	6275	259	19	240	136	54	208	49	1148	133	73	18	365	246	252	272
Niphargus spinulifemur B	14.1168	45.3712	107	69	27	6329	243	-4	247	116	33	189	29	1282	145	86	18	406	267	290	299
Niphargus spinulifemur B	14.1566	45.3336	96	69	27	6350	233	-15	248	105	22	178	17	1298	146	87	17	408	269	299	299
Niphargus spinulifemur B	13.8501	45.4501	117	67	27	6290	251	7	244	126	44	198	39	1203	135	80	17	376	247	283	270
Niphargus krameri B	13.8027	45.5672	135	66	27	6318	267	26	241	144	62	216	55	1127	124	74	17	349	228	271	249
